# Supplementary material for: The Role of Anti-Interferon-α Autoantibodies in Severe COVID-19: Implications for Vaccination Prioritization
Source: Vaccines (Basel). 2025 Jul 9;13(7):742. doi: 10.3390/vaccines13070742 (PMC12298202; doi:10.3390/vaccines13070742)
Supplement: Supplementary file 1 [file vaccines-13-00742-s001.zip]

Archive with 1 entries (1 files):
- vaccines-3637568-supplementary.pdf
